# Supplementary material for: The detection dogs test is more sensitive than real-time PCR in screening for SARS-CoV-2
Source: Commun Biol. 2021 Jun 3;4:686. doi: 10.1038/s42003-021-02232-9 (PMC8175360; doi:10.1038/s42003-021-02232-9)
Supplement: Supplementary file 4 — Supplementary Data 1 [file 42003_2021_2232_MOESM4_ESM.xlsx]

## Sheet: PPV & NPV 
Postive and negative predictive values for a test
Mon Apr 5 18:32:56 2021
Inputs
Test	K9_Test
Sensitivity	0.8333
Specificity	0.9921
Prior probability of infection	0.005
Results
The positive predictive value (PPV) for sensitivity = 0.8333, specificity = 0.9921 and prior probability of infection = 0.005 is 0.3464.The negative predictive value (NPV) for sensitivity = 0.8333, specificity = 0.9921 and prior probability of infection = 0.005 is 0.9992.The table and graph below summarise the positive and negative predictive values for the test for a range of prior probabilities…
	Prior probability of infection	Positive Predictive Value	Negative Predictive Value
1	0	0	1
2	0.005	0.3464	0.9992
3	0.01	0.5158	0.9983
4	0.05	0.8474	0.9912
5	0.1	0.9214	0.9817
6	0.15	0.949	0.9712
7	0.2	0.9635	0.9597
8	0.25	0.9723	0.947
9	0.3	0.9784	0.9328
10	0.4	0.986	0.8993
11	0.5	0.9906	0.8561
12	0.6	0.9937	0.7987
13	0.7	0.996	0.7184
14	0.75	0.9968	0.6649
15	0.8	0.9976	0.598
16	0.85	0.9983	0.5123
17	0.9	0.9989	0.3981
18	0.95	0.9995	0.2385
19	0.99	0.9999	0.0567
20	1	1	0
